# Supplementary material for: Gene-expression signature regulated by the KEAP1-NRF2-CUL3 axis is associated with a poor prognosis in head and neck squamous cell cancer
Source: BMC Cancer. 2018 Jan 6;18:46. doi: 10.1186/s12885-017-3907-z (PMC5756380; doi:10.1186/s12885-017-3907-z)
Supplement: Supplementary file 1 — List of differentially expressed genes obtained from the RNA-Seq analysis of altered versus normal samples. (XLS 48 kb) [file 12885_2017_3907_MOESM1_ESM.xls]

## Sheet: DEG-Up-Altered Vs Normal
Table S1. List of upregulted genes obtained from the differential expression of altered versus normal samples
Gene symbol	logFC	logCPM	LR	PValue	FDR
MMP11	5.689	7.59357	160.2	1.02323e-36	2.97964e-34
FBN2	4.80882	5.91838	108.952	1.66235e-25	5.69503e-24
MMP9	4.32287	7.53031	105.622	8.92223e-25	2.76399e-23
MMP1	4.21446	7.96341	86.8674	1.16049e-20	1.84663e-19
ADAM12	4.17461	5.76936	151.193	9.50984e-35	2.1302e-32
SCN9A	4.07242	4.28999	80.5218	2.87511e-19	3.70457e-18
STC2	3.91914	5.39961	125.882	3.26292e-29	2.79459e-27
SPP1	3.8724	8.87957	57.0651	4.21623e-14	2.37021e-13
PTHLH	3.79879	7.592	104.024	1.99857e-24	5.70571e-23
UCHL1	3.67097	5.89194	67.6964	1.90709e-16	1.53488e-15
POSTN	3.64743	8.04641	98.5318	3.19847e-23	7.45115e-22
AKR1C1	3.49592	9.40322	113.769	1.46424e-26	6.98994e-25
AKR1C3	3.4834	8.27527	105.279	1.06083e-24	3.18466e-23
CYP4F11	3.44493	6.68437	78.5317	7.87266e-19	9.17007e-18
SLC7A11	3.25446	7.04195	84.6066	3.64047e-20	5.24805e-19
COL1A1	3.25316	12.0548	67.8916	1.72739e-16	1.41296e-15
ISG15	3.20993	7.18875	101.59	6.82776e-24	1.77522e-22
LAMC2	3.19408	9.90607	107.487	3.48196e-25	1.12661e-23
COL5A2	3.13936	8.14317	94.7382	2.17301e-22	4.51986e-21
ASPN	3.10148	5.4299	57.468	3.43518e-14	1.96142e-13
TGFBI	3.07734	9.32576	98.4068	3.40682e-23	7.87353e-22
C1QTNF6	3.0679	5.13013	138.357	6.08808e-32	8.86424e-30
CTHRC1	3.06192	5.43787	69.3852	8.09959e-17	6.99881e-16
LOXL2	3.04441	6.22558	108.436	2.15706e-25	7.3039e-24
NELL2	3.0391	5.69035	65.7928	5.0092e-16	3.8029e-15
AKR1C2	3.01418	8.9604	89.4102	3.20885e-21	5.66313e-20
COL5A1	3.01211	8.65318	83.8474	5.34481e-20	7.55539e-19
MFAP2	3.00437	5.7116	116.744	3.26662e-27	1.72953e-25
DNAH17	2.97507	4.52175	45.211	1.76906e-11	6.71642e-11
SERPINE1	2.87518	8.27783	79.444	4.96091e-19	6.04442e-18
NRG1	2.83837	5.10589	61.0178	5.65612e-15	3.76902e-14
COL12A1	2.79326	8.20333	88.0424	6.40674e-21	1.06002e-19
CES1	2.77819	8.02513	27.4612	1.6028e-07	3.36751e-07
CHST2	2.74162	5.68504	88.5809	4.87973e-21	8.21375e-20
ENO2	2.7329	5.20019	104.803	1.34877e-24	4.00776e-23
COL4A6	2.72075	5.01073	60.5587	7.14167e-15	4.67338e-14
COL4A1	2.71917	8.59112	110.007	9.76295e-26	3.75521e-24
COL3A1	2.71533	11.4689	47.0437	6.942e-12	2.77299e-11
IFI6	2.67846	7.99138	60.7082	6.61947e-15	4.37095e-14
GREM1	2.64827	6.07872	53.1099	3.15401e-13	1.57268e-12
SULF1	2.63819	7.24092	80.1415	3.48535e-19	4.43203e-18
MSC	2.63158	5.02042	75.7035	3.29625e-18	3.55507e-17
RBP1	2.6298	7.08834	79.3861	5.10851e-19	6.19832e-18
TNC	2.59867	10.2036	73.2474	1.14376e-17	1.11392e-16
C11orf41	2.5898	4.66339	64.3162	1.0597e-15	7.71462e-15
COL1A2	2.55978	11.2318	48.1776	3.89301e-12	1.61949e-11
FN1	2.55761	10.6898	44.1981	2.96764e-11	1.08976e-10
GBP5	2.55559	5.9418	38.0997	6.722e-10	2.02634e-09
FST	2.52957	5.45663	85.274	2.59762e-20	3.85932e-19
COL6A3	2.52663	9.50082	49.7986	1.7037e-12	7.56274e-12
OASL	2.50156	5.25478	51.591	6.83535e-13	3.2684e-12
ANO1	2.48165	8.14997	42.9316	5.66862e-11	1.9936e-10
PLAU	2.47998	7.94074	110.253	8.62341e-26	3.43992e-24
ODC1	2.47772	8.93866	75.4287	3.78848e-18	3.98269e-17
IGF2BP2	2.46478	5.9587	89.4305	3.17607e-21	5.63945e-20
CDH11	2.4639	5.93429	52.5951	4.09919e-13	2.01977e-12
PANX2	2.42064	4.9057	60.536	7.22449e-15	4.70642e-14
SDK1	2.41778	5.96694	63.2418	1.82829e-15	1.29223e-14
LEPREL1	2.40088	6.49575	58.0802	2.5164e-14	1.48335e-13
CXCL9	2.37832	6.71683	25.5664	4.2742e-07	8.38952e-07
TXNRD1	2.37092	8.2401	95.2753	1.65671e-22	3.49591e-21
CBX2	2.36054	5.14696	108.148	2.4949e-25	8.35075e-24
HEY1	2.33636	4.78883	45.2911	1.69819e-11	6.48118e-11
PGF	2.331	5.46829	76.3067	2.42863e-18	2.66874e-17
SERPINH1	2.33063	8.18059	150.233	1.54154e-34	2.99264e-32
BST2	2.31737	7.12617	59.7497	1.07724e-14	6.78987e-14
FKBP10	2.31168	6.5501	57.2382	3.86107e-14	2.18744e-13
NRCAM	2.30941	4.78608	45.3925	1.61247e-11	6.1946e-11
NID1	2.29304	6.83815	66.5384	3.43145e-16	2.67176e-15
COL4A2	2.28512	8.77069	81.9716	1.38057e-19	1.8786e-18
ITGA5	2.26676	7.48868	91.9906	8.70897e-22	1.70214e-20
BCAT1	2.24615	5.57971	49.3926	2.09531e-12	9.12041e-12
ODZ2	2.24074	7.14717	67.076	2.61243e-16	2.06722e-15
AKR1B10	2.21141	9.34582	35.3102	2.8116e-09	7.6661e-09
SLC7A8	2.18997	8.00319	95.1526	1.76261e-22	3.6926e-21
NID2	2.18741	4.63	49.26	2.24184e-12	9.70023e-12
KYNU	2.18536	5.26158	39.0758	4.07672e-10	1.27103e-09
COL7A1	2.17893	7.92618	98.2078	3.76698e-23	8.50344e-22
PXDN	2.17475	6.8592	58.8718	1.68283e-14	1.02734e-13
RCN3	2.1589	4.96348	55.4433	9.61956e-14	5.16829e-13
RSAD2	2.15063	5.41253	35.4795	2.57749e-09	7.07412e-09
FOXM1	2.14881	6.54949	116.199	4.30004e-27	2.19679e-25
SLC2A1	2.13905	10.329	65.7906	5.01481e-16	3.8029e-15
AMIGO2	2.13854	4.90141	73.1349	1.21082e-17	1.16752e-16
OSGIN1	2.11672	5.52502	71.3324	3.01839e-17	2.75535e-16
LILRB4	2.11141	4.21481	36.5121	1.51721e-09	4.323e-09
MYBL2	2.09903	6.22238	120.273	5.51146e-28	3.48899e-26
GPR161	2.0927	4.0167	82.7383	9.36699e-20	1.28664e-18
FNDC1	2.08971	5.29076	24.3939	7.85186e-07	1.47991e-06
ITGA6	2.07692	9.84556	85.0562	2.90003e-20	4.24367e-19
ABCC5	2.07476	7.47721	69.3566	8.21786e-17	7.08e-16
IFI27	2.07382	8.84138	50.1534	1.42183e-12	6.42913e-12
LEPRE1	2.07302	5.53035	109.42	1.31327e-25	4.72129e-24
COL5A3	2.07259	6.03408	76.5295	2.16949e-18	2.40211e-17
CD276	2.07087	7.29348	169.932	7.6574e-39	2.78729e-36
RAB6B	2.06473	4.92406	27.7803	1.35906e-07	2.88243e-07
FADD	2.06167	6.28474	65.8798	4.79275e-16	3.66312e-15
PDPN	2.05577	6.74773	81.6186	1.65051e-19	2.18467e-18
LAMA3	2.04791	8.16392	73.7836	8.71662e-18	8.60433e-17
COL4A5	2.04419	5.90524	103.214	3.00871e-24	8.38068e-23
PMEPA1	2.03528	6.78719	67.4495	2.16148e-16	1.72918e-15
HTRA3	2.03017	6.26649	31.2216	2.30191e-08	5.44087e-08
WDR66	2.01396	5.06328	58.0048	2.61473e-14	1.53201e-13
LUM	2.00996	8.34181	38.7272	4.8738e-10	1.50027e-09
MDGA1	2.00933	4.67512	44.109	3.10587e-11	1.13622e-10
LY6K	2.0048	4.92333	48.9494	2.62657e-12	1.11985e-11
ABCC1	2.00146	8.39731	87.2073	9.7721e-21	1.58974e-19
CARD11	1.99739	4.40621	36.4782	1.54386e-09	4.39036e-09
G6PD	1.99297	8.35161	85.4379	2.39092e-20	3.57044e-19
COL6A1	1.9903	9.09615	49.1907	2.32247e-12	9.98972e-12
SPARC	1.98874	10.2594	47.2043	6.39609e-12	2.5797e-11
TSPAN18	1.98723	5.36092	39.495	3.289e-10	1.0343e-09
AEBP1	1.98198	8.38114	43.7444	3.74178e-11	1.3502e-10
DCBLD1	1.9816	5.20568	91.3919	1.17857e-21	2.2579e-20
MRPS17	1.97662	5.09344	37.8719	7.55443e-10	2.25394e-09
KRT17	1.96955	12.9726	41.2753	1.32228e-10	4.42075e-10
THBS2	1.96433	7.65745	39.6029	3.11219e-10	9.85075e-10
IGFBP3	1.9616	8.6408	48.669	3.03021e-12	1.27514e-11
FSTL3	1.95515	5.30967	58.1839	2.38722e-14	1.42159e-13
TTYH3	1.94984	7.23587	126.05	2.99885e-29	2.64626e-27
GSTM3	1.94789	7.00604	35.5274	2.51492e-09	6.92853e-09
CDCA5	1.94418	5.38754	110.185	8.92424e-26	3.51181e-24
NTRK2	1.93825	8.25478	29.6069	5.29158e-08	1.18989e-07
IFI44L	1.93135	5.25236	31.2034	2.3236e-08	5.46994e-08
VCAN	1.93082	7.35962	31.7916	1.71637e-08	4.1409e-08
NDRG4	1.9234	5.83421	55.371	9.97985e-14	5.32259e-13
CERCAM	1.91862	6.13297	53.5387	2.53545e-13	1.28404e-12
ITGAX	1.89336	4.2932	40.6263	1.84308e-10	6.00343e-10
IFIT1	1.88576	5.96639	31.3366	2.16948e-08	5.17407e-08
IFIT3	1.88564	6.40177	35.1264	3.08982e-09	8.33792e-09
PHLDB2	1.88177	6.49133	95.3506	1.59484e-22	3.38992e-21
BGN	1.881	8.87791	47.8929	4.5014e-12	1.85667e-11
PLOD3	1.86405	6.2192	114.388	1.07149e-26	5.20031e-25
THY1	1.85996	6.72893	35.7484	2.24519e-09	6.24451e-09
FEZ1	1.8557	4.81565	47.7879	4.7492e-12	1.95334e-11
UBE2S	1.85089	4.71947	91.5641	1.08038e-21	2.08348e-20
SEC61G	1.84841	6.81644	40.9766	1.54066e-10	5.09241e-10
GPX2	1.84539	8.28656	33.3306	7.77514e-09	1.9688e-08
TFRC	1.8429	8.48512	70.5372	4.51661e-17	4.03446e-16
EMILIN1	1.83574	5.84015	34.4342	4.40908e-09	1.16087e-08
IFIT2	1.83378	4.69256	36.5625	1.47845e-09	4.22499e-09
TRAM2	1.82534	5.96785	119.045	1.02358e-27	6.20971e-26
SRXN1	1.81575	7.95143	78.2112	9.25917e-19	1.06896e-17
CEP55	1.81416	5.40709	68.5077	1.26381e-16	1.04552e-15
CTSL2	1.80786	5.93722	54.1476	1.85979e-13	9.56838e-13
GPNMB	1.80656	9.53415	60.0837	9.09066e-15	5.84371e-14
GSTM2	1.80189	6.6918	24.2258	8.56773e-07	1.60755e-06
MYO1B	1.8002	7.91182	79.9077	3.92314e-19	4.92421e-18
FSCN1	1.7933	9.29439	88.1004	6.22135e-21	1.03523e-19
PFN2	1.79217	7.49414	66.7159	3.13592e-16	2.45478e-15
WARS	1.77957	8.95437	38.5455	5.34929e-10	1.64316e-09
GCLC	1.76644	7.61495	55.3882	9.89276e-14	5.29554e-13
SLC15A3	1.76503	5.28802	53.9018	2.10769e-13	1.07677e-12
LRP12	1.75983	5.22694	77.0026	1.70732e-18	1.91958e-17
TK1	1.75154	6.6038	104.09	1.93297e-24	5.57309e-23
FTL	1.74183	11.233	75.0372	4.61932e-18	4.73643e-17
SERPINE2	1.74037	7.15579	38.3382	5.94867e-10	1.81768e-09
TGFB1	1.72649	6.9737	171.051	4.36111e-39	1.81422e-36
TUBB3	1.72578	6.33794	45.5417	1.4942e-11	5.7707e-11
APOBEC3B	1.72384	4.81185	45.7087	1.37215e-11	5.31343e-11
ECT2	1.72342	6.15181	90.7132	1.66081e-21	3.1521e-20
ORAOV1	1.71333	4.79461	48.824	2.79995e-12	1.18509e-11
LAMP3	1.71273	5.87094	49.0375	2.51117e-12	1.07696e-11
GCLM	1.70984	6.32903	50.6944	1.07925e-12	4.94146e-12
BMP1	1.70935	6.2768	120.716	4.41023e-28	2.98665e-26
VOPP1	1.70378	6.06523	57.244	3.84954e-14	2.18516e-13
MICAL2	1.70249	6.00707	81.7058	1.57926e-19	2.10954e-18
IFI44	1.70124	5.24472	37.134	1.10282e-09	3.18593e-09
TPX2	1.70123	6.64927	72.3317	1.81901e-17	1.7087e-16
UBE2C	1.70044	5.35652	64.5816	9.26149e-16	6.82771e-15
OLFM1	1.69973	5.42099	26.6996	2.37668e-07	4.84996e-07
PLEK2	1.69518	5.74911	42.1305	8.53811e-11	2.92162e-10
MMP14	1.69391	9.17959	122.195	2.09262e-28	1.52343e-26
EIF2AK2	1.68501	5.32352	116.627	3.46382e-27	1.80119e-25
XAF1	1.67484	6.03759	39.7006	2.96027e-10	9.39033e-10
FCGR3A	1.66965	5.43978	31.9676	1.56765e-08	3.79468e-08
EPSTI1	1.6648	4.67781	28.0939	1.15571e-07	2.47458e-07
PLK1	1.66361	5.74221	61.7726	3.85506e-15	2.62903e-14
COL6A2	1.6634	9.39847	34.5145	4.23077e-09	1.11695e-08
CXCR7	1.64946	7.37585	32.1773	1.40724e-08	3.42346e-08
HOMER3	1.64917	5.64025	84.9448	3.06811e-20	4.46717e-19
HIST1H2BK	1.64366	6.13434	80.298	3.22e-19	4.13068e-18
NUP210	1.63608	6.50912	46.5747	8.81926e-12	3.4799e-11
OAS2	1.63352	7.40815	41.528	1.16195e-10	3.91166e-10
FADS1	1.63204	6.11331	26.0019	3.41087e-07	6.80771e-07
SESN3	1.62919	4.90784	51.1794	8.43003e-13	3.92145e-12
YEATS2	1.62841	6.48034	138.096	6.94225e-32	9.62658e-30
LPCAT1	1.62596	6.10472	109.497	1.26324e-25	4.6564e-24
NCAPH	1.6247	4.68857	62.4227	2.77116e-15	1.90771e-14
RAC2	1.62299	5.924	78.6456	7.43147e-19	8.76132e-18
MCM2	1.61272	6.64323	137.556	9.1125e-32	1.20616e-29
OAS3	1.61169	7.86926	44.023	3.24536e-11	1.17984e-10
SNAI2	1.6103	6.0536	111.985	3.60057e-26	1.51955e-24
TMEM132A	1.60373	6.91213	75.4944	3.66438e-18	3.91319e-17
LAMB3	1.6031	9.60665	60.453	7.53561e-15	4.88723e-14
ABCC3	1.59896	5.65877	53.2602	2.92167e-13	1.46688e-12
ARSI	1.59691	4.84827	20.5994	5.66139e-06	9.45296e-06
CDC20	1.59104	6.22077	56.4403	5.793e-14	3.21931e-13
KIF2C	1.5907	5.11297	60.141	8.82978e-15	5.68856e-14
ASNS	1.58939	5.51703	58.2248	2.33811e-14	1.39807e-13
CAV1	1.58485	8.38975	35.349	2.75609e-09	7.52882e-09
SHISA2	1.57931	4.11691	17.7745	2.48697e-05	3.7215e-05
HIST2H2AA3	1.57227	5.409	43.0611	5.3057e-11	1.87957e-10
PTK7	1.56692	7.55598	106.441	5.90292e-25	1.8684e-23
NPNT	1.56588	5.7308	59.005	1.57269e-14	9.66174e-14
TRIM16L	1.56431	6.24185	47.4231	5.72041e-12	2.32977e-11
NAV1	1.5476	7.31542	72.4072	1.75078e-17	1.65529e-16
ITGAM	1.54217	3.9272	23.1312	1.51314e-06	2.74705e-06
OLFML2B	1.53673	5.48264	26.1742	3.11959e-07	6.26067e-07
DHCR7	1.53004	7.57464	33.9032	5.79234e-09	1.494e-08
SDK2	1.52887	4.71666	29.769	4.86702e-08	1.10122e-07
GLT25D1	1.52614	7.41669	220.727	6.27843e-50	9.1414e-47
PTGS2	1.52567	5.57459	15.8743	6.76908e-05	9.44945e-05
VAV2	1.5233	5.92527	101.885	5.8837e-24	1.55758e-22
PPFIA1	1.5175	6.76938	51.1935	8.36932e-13	3.89943e-12

## Sheet: DEG-Down-Altered Vs Normal
Table S1. List of downregulted genes obtained from the differential expression of altered versus normal samples
Gene symbol	logFC	logCPM	LR	PValue	FDR
WNT10A	-1.11168	4.75029	19.5337	9.88381e-06	3.31563e-05
REC8	-1.10733	2.94266	21.6818	3.21824e-06	1.43606e-05
RRAD	-1.08261	6.35959	12.8094	0.00034488	0.00042152
COX7A1	-1.07466	3.06997	15.8908	6.71029e-05	0.000135062
NEAT1	-1.06905	8.47522	34.7821	3.68741e-09	4.71391e-08
MMP1	-1.06549	9.59797	12.5148	0.000403749	0.000476242
CAPN3	-1.05206	3.22524	17.82	2.42812e-05	6.60058e-05
SUSD2	-1.01113	3.88423	13.1354	0.000289774	0.000373469
STEAP4	-1.00424	5.46171	12.6929	0.000367045	0.000439525
