# Supplementary material for: Gene-expression signature regulated by the KEAP1-NRF2-CUL3 axis is associated with a poor prognosis in head and neck squamous cell cancer
Source: BMC Cancer. 2018 Jan 6;18:46. doi: 10.1186/s12885-017-3907-z (PMC5756380; doi:10.1186/s12885-017-3907-z)
Supplement: Supplementary file 3 — List of differentially expressed genes obtained from the RNA-Seq analysis of wild-type versus normal samples. (XLS 49 kb) [file 12885_2017_3907_MOESM3_ESM.xls]

## Sheet: DEG-Altered Vs Wild type
Table S3. List of upregulted genes obtained from the differential expression of wild-type versus normal samples
Gene symbol	logFC	logCPM	LR	PValue	FDR
PGAM2	4.92766	4.68379	377.959	3.46265e-84	1.91336e-81
HSPB6	4.36473	6.94163	212.257	4.42121e-48	3.00022e-46
PDK4	4.34359	5.96272	261.803	6.94306e-59	1.11899e-56
LYZ	4.10857	10.047	288.695	9.57188e-65	2.05689e-62
KRT13	4.00958	13.4109	141.395	1.31884e-32	2.64315e-31
COX7A1	3.95326	4.30852	346.193	2.85838e-77	9.21352e-75
S100A1	3.88886	5.12763	179.42	6.486e-41	2.98665e-39
CMYA5	3.84367	7.61477	134.525	4.1944e-31	7.2753e-30
CLEC3B	3.83563	3.75168	499.992	9.5413e-111	3.69057e-107
SH3BGR	3.74807	3.09517	279.393	1.01852e-62	2.07349e-60
SH3BGRL2	3.70861	5.56237	367.072	8.12346e-82	3.14215e-79
CAPN3	3.6684	4.46427	243.061	8.45749e-55	9.0871e-53
FHL1	3.64151	8.41889	194.137	3.97472e-44	2.29466e-42
TNNT1	3.63713	7.69664	171.262	3.92285e-39	1.48761e-37
SPRR3	3.6176	11.3652	109.111	1.53426e-25	1.62589e-24
TTN	3.52998	9.56863	88.976	3.99623e-21	2.79015e-20
SLC25A4	3.51778	5.98861	372.387	5.65504e-83	2.43041e-80
NEB	3.48897	8.90687	83.9997	4.94856e-20	3.10731e-19
TNXB	3.45954	5.72736	234.254	7.04003e-53	6.39636e-51
HBA2	3.44249	5.86373	157.062	4.96082e-36	1.42137e-34
OBSCN	3.39401	6.95356	238.129	1.00632e-53	9.73112e-52
HPGD	3.39286	4.90564	236.093	2.79657e-53	2.63833e-51
TESC	3.34615	2.65417	183.944	6.67444e-42	3.26794e-40
CAPS	3.30318	3.99957	190.047	3.10496e-43	1.69155e-41
SPINK5	3.28844	9.09972	168.648	1.46065e-38	5.33001e-37
PRSS27	3.20157	6.21919	166.725	3.84089e-38	1.32648e-36
TPM2	3.18739	8.87936	181.273	2.55588e-41	1.20563e-39
HOPX	3.18708	7.47938	234.234	7.11074e-53	6.39636e-51
PADI2	3.16741	6.19954	133.925	5.67259e-31	9.75182e-30
STAC3	3.15782	6.03872	98.8649	2.70327e-23	2.37642e-22
KIAA1324	3.13366	5.09814	109.191	1.47386e-25	1.56618e-24
EMP1	3.11598	9.84366	381.083	7.23229e-85	4.66242e-82
TMEM38A	3.09533	3.64034	176.51	2.80194e-40	1.20421e-38
NDRG2	3.06562	7.41149	399.588	6.77099e-89	5.23803e-86
EFCAB4A	3.03987	3.04995	226.305	3.8126e-51	3.00962e-49
C1orf170	3.03915	3.48065	350.669	3.02992e-78	1.06543e-75
ADPRHL1	3.00571	3.26617	202.819	5.06735e-46	3.2132e-44
CABC1	2.99597	6.31567	262.604	4.6449e-59	7.81151e-57
SELENBP1	2.89282	4.44469	230.564	4.49038e-52	3.85973e-50
RYR1	2.87513	7.2995	133.019	8.95482e-31	1.48658e-29
CFD	2.78967	4.86058	253.66	4.13531e-57	5.92421e-55
DEPDC6	2.7887	4.23265	208.838	2.46279e-47	1.61459e-45
MGP	2.76688	6.42517	164.565	1.13878e-37	3.73287e-36
SORBS2	2.76358	4.27071	181.472	2.31268e-41	1.10438e-39
GDPD3	2.75712	3.82175	155.926	8.78702e-36	2.44519e-34
MLPH	2.75446	3.6118	152.187	5.76761e-35	1.44864e-33
SYNM	2.74163	6.31968	176.85	2.36204e-40	1.02656e-38
GGTA1	2.7376	3.12052	244.927	3.31446e-55	3.66295e-53
APOD	2.73036	5.38044	136.531	1.52714e-31	2.78631e-30
CRYAB	2.71967	7.83477	127.554	1.40505e-29	2.09028e-28
CPT1B	2.69583	4.01564	187.069	1.38734e-42	7.15495e-41
GPD1L	2.69579	5.29679	413.877	5.24993e-92	5.07668e-89
SILV	2.66139	2.42704	157.042	5.01245e-36	1.4256e-34
SORBS1	2.65745	4.62082	193.372	5.83971e-44	3.27362e-42
HSD11B2	2.65366	3.94442	249.822	2.8394e-56	3.57829e-54
TMOD1	2.64587	4.62011	119.607	7.71047e-28	9.94137e-27
PDE4DIP	2.63864	7.76993	167.616	2.4534e-38	8.78681e-37
GBP6	2.63301	8.22423	161.95	4.24179e-37	1.34486e-35
CEACAM1	2.59724	5.81446	165.362	7.62636e-38	2.56511e-36
GPX3	2.58282	7.26633	182.39	1.4575e-41	7.04702e-40
LDHD	2.56465	3.39165	199.595	2.56004e-45	1.57178e-43
TRNP1	2.56393	4.67082	194.241	3.77362e-44	2.21157e-42
TLE2	2.56323	3.9649	165.224	8.17395e-38	2.72559e-36
CAPN5	2.55094	4.69779	253.083	5.52458e-57	7.63182e-55
RRAGD	2.55001	4.92412	247.354	9.80253e-56	1.14898e-53
ALDH3A1	2.53611	8.2059	78.899	6.53672e-19	3.6911e-18
PHYH	2.53364	4.34294	272.375	3.44505e-61	6.66273e-59
MYOM3	2.52943	5.56419	81.1782	2.06255e-19	1.22174e-18
COQ10A	2.51339	3.05104	315.081	1.70765e-70	5.08093e-68
SEMA6C	2.51076	4.23818	135.417	2.67668e-31	4.72758e-30
FLNC	2.48197	7.9237	69.1135	9.29587e-17	4.28053e-16
AGFG2	2.46007	5.03338	469.697	3.72933e-104	4.80835e-101
TMEM182	2.44746	3.62082	178.509	1.02558e-40	4.55971e-39
SCN1B	2.44671	3.84534	114.529	9.97747e-27	1.18021e-25
ACACB	2.4465	3.87526	181.242	2.59541e-41	1.20952e-39
VSIG10L	2.42877	6.01131	112.209	3.21608e-26	3.63737e-25
CAP2	2.4218	4.54372	152.057	6.15556e-35	1.53611e-33
SPTB	2.4111	5.81963	78.4532	8.19157e-19	4.61208e-18
GAMT	2.40809	4.45052	189.498	4.09143e-43	2.198e-41
ADSSL1	2.39479	4.40169	152.732	4.38345e-35	1.10818e-33
AGR2	2.39414	5.69296	65.4565	5.94101e-16	2.55048e-15
CLU	2.38709	8.30648	107.559	3.35707e-25	3.42616e-24
ANK1	2.38338	4.44001	93.082	5.01716e-22	3.84285e-21
SAA1	2.35385	6.12672	74.1967	7.0709e-18	3.62255e-17
SPNS2	2.34424	5.88015	173.971	1.00422e-39	4.04615e-38
LPL	2.33388	3.9187	106.634	5.35533e-25	5.33877e-24
ALPK3	2.326	5.11868	100.713	1.06339e-23	9.65535e-23
PAX9	2.32548	5.80286	133.008	9.00658e-31	1.48878e-29
PPL	2.3198	9.94146	173.689	1.15756e-39	4.56883e-38
CNFN	2.30515	8.3563	68.244	1.44466e-16	6.51276e-16
TPRG1	2.29166	4.28235	132.377	1.23752e-30	2.01971e-29
ASB2	2.28971	4.23	124.267	7.36333e-29	1.03947e-27
MYH11	2.2893	6.29442	63.8889	1.31637e-15	5.54049e-15
NUCB2	2.26634	6.0678	470.146	2.97809e-104	4.80835e-101
CRAT	2.25715	5.78975	149.071	2.76769e-34	6.37228e-33
ANXA1	2.25211	11.502	159.605	1.38042e-36	4.2043e-35
EPS8L1	2.25202	6.34524	150.622	1.26777e-34	3.02699e-33
GMPR	2.24483	3.23078	131.341	2.08546e-30	3.34712e-29
CFL2	2.23571	5.34661	178.414	1.0757e-40	4.7282e-39
SLPI	2.22767	9.52904	107.645	3.21449e-25	3.29805e-24
TM7SF2	2.20095	4.90063	139.338	3.71569e-32	7.07994e-31
CCDC64B	2.18889	5.1148	147.98	4.79108e-34	1.06505e-32
PFKM	2.17039	6.67687	221.573	4.1037e-50	3.17462e-48
CACNB1	2.16884	4.42518	81.9197	1.41729e-19	8.53908e-19
ITM2A	2.16324	3.98004	156.297	7.29184e-36	2.04383e-34
AIF1L	2.15765	5.59474	145.339	1.81095e-33	3.87003e-32
LIMCH1	2.15488	5.78568	111.365	4.92099e-26	5.50126e-25
SPATA18	2.14197	3.21633	150.628	1.26354e-34	3.02699e-33
LYVE1	2.12933	2.99853	101.986	5.59052e-24	5.17324e-23
CSTA	2.11673	9.68361	91.0323	1.41347e-21	1.02193e-20
RCAN2	2.11381	4.04107	115.833	5.16996e-27	6.21038e-26
C5orf4	2.10851	3.41365	135.685	2.33871e-31	4.14961e-30
DGAT2	2.09787	5.3163	115.18	7.1865e-27	8.5268e-26
TCEA3	2.07937	5.07746	137.965	7.41836e-32	1.40658e-30
GADD45B	2.06517	5.56659	216.86	4.37826e-49	3.1953e-47
RASD1	2.06412	4.19469	92.4527	6.89525e-22	5.16876e-21
METTL7A	2.05323	5.53646	131.711	1.73056e-30	2.81252e-29
CLDN4	2.04681	8.15876	115.702	5.52302e-27	6.61394e-26
TGFBR3	2.04111	4.46438	124.157	7.78258e-29	1.09466e-27
ACPP	2.02583	4.30471	108.677	1.90994e-25	1.98593e-24
NR4A1	2.02041	6.9016	94.3722	2.61436e-22	2.098e-21
CSTB	2.01394	10.6825	108.799	1.796e-25	1.88264e-24
PPP1R12B	2.01157	5.88084	142.916	6.13166e-33	1.28898e-31
S100A8	2.00516	11.7378	61.5553	4.30471e-15	1.71833e-14
RNASE4	2.00302	3.81072	190.606	2.34454e-43	1.29552e-41
IL1RN	2.00146	9.09444	83.2944	7.07005e-20	4.36155e-19
STBD1	1.99412	4.08161	158.501	2.40545e-36	6.99569e-35
GPT2	1.99011	6.1987	249.802	2.86782e-56	3.57829e-54
RTN2	1.98833	3.99599	153.274	3.33771e-35	8.72976e-34
HSPB8	1.98504	7.20654	118.483	1.35881e-27	1.69757e-26
C17orf28	1.98203	3.72545	98.7093	2.92429e-23	2.56489e-22
KAT2B	1.98168	4.87491	268.986	1.88801e-60	3.31946e-58
DMD	1.97932	4.97248	94.5433	2.39791e-22	1.94447e-21
NEXN	1.97733	4.95655	67.0057	2.70725e-16	1.19131e-15
TTC9	1.97087	5.96274	113.786	1.45152e-26	1.68603e-25
LRRC20	1.96888	4.49643	154.983	1.41243e-35	3.84739e-34
SHROOM3	1.95941	5.19059	142.119	9.15891e-33	1.87443e-31
BIN1	1.9563	6.57086	93.1536	4.83905e-22	3.72857e-21
TGM1	1.94197	8.94864	53.3271	2.82381e-13	9.40785e-13
MGLL	1.93547	7.09434	174.391	8.13127e-40	3.31071e-38
SYNGR1	1.93176	4.52239	124.638	6.10892e-29	8.68725e-28
MITF	1.93077	3.36522	131.347	2.07879e-30	3.34712e-29
FOSB	1.92641	7.51989	61.2554	5.01316e-15	1.99495e-14
SASH1	1.9214	6.17568	172.411	2.20143e-39	8.51512e-38
SFRP1	1.91243	6.39862	49.899	1.61864e-12	5.09846e-12
FAR2	1.91153	2.20084	94.0241	3.11706e-22	2.49107e-21
USP13	1.90731	5.13061	113.263	1.88944e-26	2.16865e-25
ZFP106	1.90028	7.30086	184.217	5.81795e-42	2.88511e-40
KCNK5	1.90024	3.66427	133.377	7.47774e-31	1.25756e-29
SHISA4	1.88986	3.73254	84.6075	3.63877e-20	2.30356e-19
HS3ST1	1.86446	4.49793	111.934	3.69469e-26	4.15437e-25
LPIN1	1.86369	5.04288	239.93	4.0735e-54	4.14639e-52
ECM1	1.8628	8.51182	75.2747	4.09583e-18	2.1467e-17
SYNPO2	1.85919	7.36872	37.7177	8.17573e-10	1.93654e-09
NKX3-1	1.85511	3.42012	95.184	1.73483e-22	1.42469e-21
SPRR2A	1.85407	10.4652	36.8773	1.258e-09	2.94013e-09
SERPINB1	1.85229	8.47128	133.682	6.41215e-31	1.08782e-29
BOC	1.8503	4.66488	136.497	1.55367e-31	2.82141e-30
ATP6V1C2	1.84988	4.12182	150.801	1.1586e-34	2.8009e-33
GMDS	1.83591	4.33114	309.313	3.08274e-69	8.51718e-67
FHL3	1.82058	5.63524	153.144	3.56373e-35	9.12881e-34
MFAP4	1.8106	5.48194	62.3155	2.92607e-15	1.19012e-14
SDPR	1.81033	3.92264	86.4761	1.41435e-20	9.48131e-20
CHPT1	1.80214	4.54715	92.2084	7.80149e-22	5.81429e-21
TSPAN1	1.80084	6.4165	39.1364	3.95202e-10	9.67494e-10
S100A9	1.79586	12.4581	58.0446	2.56238e-14	9.39457e-14
S100A14	1.79124	9.65255	105.859	7.91593e-25	7.85098e-24
LRG1	1.7726	5.14451	67.4764	2.13224e-16	9.46901e-16
SLC25A25	1.75636	5.66079	198.877	3.67274e-45	2.21971e-43
ACAT1	1.75241	5.09668	293.337	9.32058e-66	2.12071e-63
BRP44L	1.74827	4.38285	293.95	6.85303e-66	1.65672e-63
CCL2	1.74654	5.3196	76.4717	2.23395e-18	1.19515e-17
IL33	1.74582	4.67287	51.7049	6.45024e-13	2.08434e-12
NFIX	1.7403	6.95489	238.612	7.89452e-54	7.82975e-52
ACADSB	1.73288	4.47363	153.038	3.7587e-35	9.5649e-34
SCNN1A	1.73165	6.9656	67.4812	2.12709e-16	9.45701e-16
TPM1	1.73098	7.95716	80.7941	2.5051e-19	1.47252e-18
SNTA1	1.7298	4.84725	134.557	4.12652e-31	7.18981e-30
SULT2B1	1.72831	6.81591	55.9384	7.47783e-14	2.61995e-13
FUT2	1.72758	5.40913	104.51	1.56363e-24	1.51963e-23
EYA2	1.72067	4.88094	39.86	2.72838e-10	6.79986e-10
GATM	1.72013	4.45891	71.5975	2.63889e-17	1.28393e-16
FYCO1	1.71451	6.37402	196.973	9.55844e-45	5.68801e-43
C1orf115	1.70119	3.91398	93.6892	3.69168e-22	2.90232e-21
CD24	1.70083	9.68437	110.224	8.75338e-26	9.59152e-25
SVIL	1.70032	7.8145	168.359	1.68872e-38	6.10465e-37
FOS	1.68712	9.41017	78.2286	9.17779e-19	5.13744e-18
IKZF2	1.68585	4.84511	103.738	2.30937e-24	2.21653e-23
LMO7	1.68503	7.38443	119.677	7.44608e-28	9.66491e-27
EPHX2	1.67787	4.46173	89.6108	2.89937e-21	2.04276e-20
AK1	1.6756	5.92852	148.513	3.66426e-34	8.33728e-33
C15orf52	1.66694	4.41621	97.7892	4.65382e-23	4.01807e-22
SMAGP	1.66217	4.97818	200.552	1.58229e-45	9.87145e-44
MYO5C	1.65884	4.16654	56.1592	6.68326e-14	2.35008e-13
ETFDH	1.65604	4.58359	375.413	1.2405e-83	5.99783e-81
C4A	1.65372	6.55192	50.0384	1.50769e-12	4.76838e-12
SOD3	1.64978	4.1008	95.1283	1.78433e-22	1.46225e-21
FOXC1	1.64905	4.76674	102.03	5.46781e-24	5.07182e-23
ECHDC2	1.64807	4.17563	125.198	4.60728e-29	6.64763e-28
PTGDS	1.64551	4.77308	42.7137	6.33662e-11	1.69152e-10
LMCD1	1.64403	4.97897	83.4025	6.69383e-20	4.14932e-19
DUSP5	1.6417	6.3813	133.595	6.69977e-31	1.13165e-29
EHF	1.64141	7.68992	92.4665	6.84725e-22	5.14275e-21
FAM134B	1.63317	3.8738	56.0244	7.15755e-14	2.51457e-13
PLEKHA7	1.63223	4.65787	114.2	1.17828e-26	1.38109e-25
ALDH1A1	1.6315	6.60487	26.742	2.32515e-07	4.2766e-07
PRUNE2	1.63071	4.99448	28.4045	9.84375e-08	1.87935e-07
ABLIM2	1.62722	4.81396	74.1634	7.19128e-18	3.67449e-17
NPDC1	1.62116	4.51901	118.241	1.53514e-27	1.9093e-26
TFCP2L1	1.62027	6.14983	72.9862	1.3056e-17	6.48277e-17
ACADM	1.61709	5.48513	259.925	1.78213e-58	2.75731e-56
ATP2A3	1.61027	5.73189	74.245	6.89999e-18	3.53968e-17
CSRNP1	1.60707	5.80651	168.768	1.3748e-38	5.06451e-37
ZFP36	1.60644	8.80993	119.934	6.54079e-28	8.59376e-27
ZBTB47	1.59932	4.52972	132.851	9.74625e-31	1.60419e-29
DMPK	1.59468	5.65767	71.4875	2.79017e-17	1.35243e-16
RRAD	1.5855	6.72235	32.5229	1.17795e-08	2.48707e-08
PITX1	1.58481	7.95727	96.1488	1.06566e-22	8.94137e-22
AGL	1.58353	5.96839	161.537	5.22208e-37	1.6422e-35
ARHGEF10L	1.58117	5.62424	215.843	7.29706e-49	5.22686e-47
B3GNT7	1.57472	3.88625	72.8044	1.43156e-17	7.08997e-17
EGR3	1.56628	4.55141	55.1463	1.11881e-13	3.85015e-13
C15orf48	1.5661	4.97894	62.991	2.07654e-15	8.59044e-15
EGR1	1.56254	8.84851	92.6589	6.21321e-22	4.71229e-21
MUC1	1.55992	6.51646	49.8778	1.6363e-12	5.14987e-12
SLC25A23	1.55635	6.33731	116.61	3.49446e-27	4.23717e-26
SLC15A2	1.55285	4.32797	51.0664	8.92918e-13	2.86148e-12
THSD4	1.55131	5.9463	100.863	9.85611e-24	8.99138e-23
ELF3	1.55094	7.87211	51.2707	8.0466e-13	2.58078e-12
EXPH5	1.54856	4.78016	101.77	6.23417e-24	5.75508e-23
TRIP10	1.547	6.56807	251.955	9.73185e-57	1.29803e-54
MYL6B	1.54661	5.33366	139.357	3.67972e-32	7.04611e-31
SNTB1	1.54389	4.0362	102.739	3.82287e-24	3.61537e-23
ITGA7	1.54344	4.92988	41.5768	1.13331e-10	2.95196e-10
ETV1	1.54172	3.52233	49.9397	1.58542e-12	4.99788e-12
PLA2G4C	1.5311	3.18992	58.5481	1.98382e-14	7.38539e-14
UBL3	1.5308	5.65871	298.191	8.16351e-67	2.1051e-64
CHCHD10	1.52862	4.79291	98.0126	4.15726e-23	3.59738e-22
SPRR1A	1.52147	10.1952	25.6729	4.04477e-07	7.22641e-07
GAS7	1.52072	5.55789	77.9065	1.08037e-18	6.00414e-18
GNE	1.52016	5.16818	80.8997	2.37473e-19	1.40236e-18
TP53INP2	1.52003	6.56815	108.85	1.7503e-25	1.83972e-24
MEF2C	1.5196	5.5873	39.8035	2.80841e-10	6.9903e-10
PPM1H	1.51928	3.22698	38.9419	4.36615e-10	1.06685e-09
PCDH1	1.51829	6.37784	128.062	1.0881e-29	1.64405e-28
NR4A3	1.51749	4.01411	47.2052	6.39297e-12	1.89052e-11
MANSC1	1.51234	5.31796	71.9729	2.18169e-17	1.06955e-16
SLC12A2	1.51188	5.79376	118.765	1.17891e-27	1.48535e-26
