# Supplementary material for: Gene-expression signature regulated by the KEAP1-NRF2-CUL3 axis is associated with a poor prognosis in head and neck squamous cell cancer
Source: BMC Cancer. 2018 Jan 6;18:46. doi: 10.1186/s12885-017-3907-z (PMC5756380; doi:10.1186/s12885-017-3907-z)
Supplement: Supplementary file 4 — List of NRF2-AREs identified in the -5 kb promoter regions of RAB6B, UCHL1 and TRIM16L genes. (XLS 38 kb) [file 12885_2017_3907_MOESM4_ESM.xls]

## Sheet: NRF2-ARE
Table S4. List of NRF2-AREs idenified in the -5kb promoter regions of RAB6B, UCHL1 and TRIM16L genes
RAB6B (Ref Seq Number-NM_016577)
No.of NRF2-AREs	Sequence	Position(0-based)	Strand	Score	p-value	E-value
ARE-1	GTAACATAGCA	73	+	8.52	0.00065	3.2
ARE-2	GTGCCACTGCA	221	+	7.69	0.00085	4.2
ARE-3	ATGACCCAGCA	630	+	14.48	0	0
ARE-4	ATAACACAGCA	1581	+	9.24	0.000325	1.62
ARE-5	GTGACTTGGGA	3451	+	7.53	0.0009	4.5
UCHL1 (Ref Seq Number-NM_004181)
No.of NRF2-AREs	Sequence	Position(0-based)	Strand	Score	p-value	E-value
ARE-1	GTGGCACAGCA	651	-	9.78	0.00015	0.75
ARE-2	ATGATTATGCT	951	+	8.12	0.000675	3.4
ARE-3	GTGAGACTGCA	4868	+	9.78	0.00015	0.75
TRIM16L (Ref Seq Number-NM_001037330)
No.of NRF2-AREs	Sequence	Position(0-based)	Strand	Score	p-value	E-value
ARE-1	CTGATACAGCA	137	-	10.28	0.00015	0.073
ARE-2	ATGAGTCAGCG	394	-	10.9	0.00015	0.073
